# Supplementary material for: Premanifest Huntington’s disease: Examination of oculomotor abnormalities in clinical practice
Source: PLoS One. 2018 Mar 1;13(3):e0193866. doi: 10.1371/journal.pone.0193866 (PMC5832368; doi:10.1371/journal.pone.0193866)
Supplement: S1 File — (XLSX) [file pone.0193866.s001.xlsx]

## Sheet: Sheet1
Patient number	Category	Age at visit	Gender	CAG1	CAG2	Years to HD onset	UHDRS-TMS	Ocular pursuit horizontal	Ocular pursuit vertical	Saccade initiation horizontal	Saccade initiation vertical	Saccade verlocity horizontal	Saccade velocity vertical	UHDRS total oculomotor score
1	pre-manifest near	47	female	15	43	6.78	3	0	1	0	0	0	0	1
2	pre-manifest near	44	female	23	45	4.96	2	0	1	0	1	0	0	2
3	pre-manifest near	47	female	18	42	9.13	3	0	0	0	0	0	0	0
4	pre-manifest near	41	female	20	45	5.67	5	1	1	0	0	0	0	2
5	pre-manifest near	35	female	14	45	8.37	0	0	0	0	0	0	0	0
6	pre-manifest near	47	male	17	42	9.13	0	0	0	0	0	0	0	0
7	pre-manifest near	41	female	17	42	12.81	0	0	0	0	0	0	0	0
8	pre-manifest near	32	female	19	45	10.38	1	0	0	0	0	0	0	0
9	pre-manifest near	49	male	17	41	11.38	0	0	0	0	0	0	0	0
10	pre-manifest near	49	female	19	41	11.38	2	0	1	0	0	0	0	1
11	pre-manifest near	49	female	17	41	11.38	0	0	0	0	0	0	0	0
12	pre-manifest near	28	female	17	45	13.60	0	0	0	0	0	0	0	0
13	pre-manifest near	36	male	17	45	7.79	4	0	0	0	1	0	0	1
14	pre-manifest near	33	female	20	44	12.24	4	0	1	0	1	0	0	2
15	pre-manifest near	52	male	17	42	7.16	3	0	1	0	0	0	0	1
16	pre-manifest near	69	male	20	42	5.32	4	1	1	1	1	0	0	4
17	pre-manifest near	37	male	21	43	12.25	5	0	1	0	0	0	0	1
18	pre-manifest near	50	female	22	44	4.92	0	0	0	0	0	0	0	0
19	pre-manifest near	50	female	17	43	5.97	1	0	1	0	0	0	0	1
20	pre-manifest near	30	male	15	47	7.92	1	0	1	0	0	0	0	1
21	pre-manifest near	49	female	15	44	5.04	0	0	0	0	0	0	0	0
22	pre-manifest near	62	male	17	40	9.08	2	0	0	0	0	0	0	0
23	pre-manifest near	56	female	15	41	8.22	3	1	1	0	0	0	0	2
24	pre-manifest near	43	female	21	42	11.43	0	0	0	0	0	0	0	0
25	pre-manifest near	40	female	17	42	13.55	0	0	0	0	0	0	0	0
26	pre-manifest near	57	female	17	43	5.08	3	0	0	0	0	0	0	0
27	pre-manifest near	39	female	17	43	10.83	2	0	0	0	0	0	0	0
28	pre-manifest near	46	male	17	42	9.65	0	0	0	0	0	0	0	0
29	pre-manifest near	49	female	17	42	8.22	5	1	1	0	0	0	0	2
30	pre-manifest near	21	male	20	51	9.34	4	0	1	1	1	0	0	3
31	pre-manifest near	36	male	18	45	7.79	3	0	0	0	0	0	0	0
32	pre-manifest near	34	male	20	45	8.99	0	0	0	0	0	0	0	0
33	pre-manifest near	47	male	19	43	6.78	2	0	0	0	0	0	0	0
34	pre-manifest near	38	female	17	44	8.77	5	1	1	0	0	0	0	2
35	pre-manifest near	35	male	17	44	10.73	3	1	1	0	0	0	0	2
36	pre-manifest far	33	female	15	38	43.37	0	0	0	0	0	0	0	0
37	pre-manifest far	27	female	17	42	24.98	0	0	0	0	0	0	0	0
38	pre-manifest far	33	female	16	40	29.53	0	0	0	0	0	0	0	0
39	pre-manifest far	20	female	17	42	31.80	0	0	0	0	0	0	0	0
40	pre-manifest far	37	female	17	40	25.80	0	0	0	0	0	0	0	0
41	pre-manifest far	32	female	19	42	20.29	0	0	0	0	0	0	0	0
42	pre-manifest far	27	male	17	44	17.41	0	0	0	0	0	0	0	0
43	pre-manifest far	34	female	17	42	18.49	0	0	0	0	0	0	0	0
44	pre-manifest far	39	male	13	40	23.98	0	0	0	0	0	0	0	0
45	pre-manifest far	28	male	17	39	40.78	1	0	0	0	0	0	0	0
46	pre-manifest far	52	female	17	39	19.17	4	1	1	1	1	0	0	4
47	pre-manifest far	44	male	17	39	25.74	0	0	0	0	0	0	0	0
48	pre-manifest far	25	female	17	42	26.91	2	0	0	0	0	0	0	0
49	pre-manifest far	38	female	16	41	19.54	3	0	0	0	0	0	0	0
50	pre-manifest far	30	female	19	41	26.88	0	0	0	0	0	0	0	0
51	pre-manifest far	23	female	15	41	33.66	2	0	1	0	0	0	0	1
52	pre-manifest far	41	female	17	40	22.21	0	0	0	0	0	0	0	0
53	pre-manifest far	25	female	17	43	22.79	4	0	1	0	1	0	0	2
54	pre-manifest far	30	male	17	41	26.88	2	0	0	0	0	0	0	0
55	pre-manifest far	27	female	17	42	24.98	0	0	0	0	0	0	0	0
56	pre-manifest far	46	female	19	40	18.05	0	0	0	0	0	0	0	0
57	pre-manifest far	34	male	19	36	61.05	0	0	0	0	0	0	0	0
58	pre-manifest far	37	female	18	41	20.42	0	0	0	0	0	0	0	0
59	pre-manifest far	35	female	19	42	17.62	4	0	0	0	0	0	1	1
60	pre-manifest far	39	male	17	36	56.20	1	0	1	0	0	0	0	1
61	pre-manifest far	44	female	15	40	19.66	3	1	1	0	1	0	0	3
62	pre-manifest far	30	female	19	43	18.11	1	0	0	0	0	0	0	0
63	pre-manifest far	25	female	18	45	16.27	0	0	0	0	0	0	0	0
64	pre-manifest far	39	female	19	42	14.31	4	0	1	0	0	0	0	1
65	pre-manifest far	37	male	15	42	15.92	0	0	0	0	0	0	0	0
66	pre-manifest far	50	female	17	40	15.10	0	0	0	0	0	0	0	0
67	pre-manifest far	28	female	18	44	16.50	0	0	0	0	0	0	0	0
68	pre-manifest far	52	male	17	40	13.78	1	0	1	0	0	0	0	1
69	pre-manifest far	52	female	17	40	13.78	1	0	0	0	0	0	0	0
70	pre-manifest far	60	female	20	39	13.92	3	0	1	0	0	0	0	1
71	control	42	female	-	-	-	4	0	1	0	0	0	0	1
72	control	70	female	-	-	-	9	0	0	1	1	0	0	2
73	control	26	male	-	-	-	3	0	0	0	0	0	0	0
74	control	60	female	-	-	-	2	0	0	0	1	0	1	2
75	control	65	female	-	-	-	1	0	0	0	0	0	0	0
76	control	67	male	-	-	-	1	0	0	0	0	0	0	0
77	control	64	female	-	-	-	0	0	0	0	0	0	0	0
78	control	65	male	-	-	-	4	0	1	0	0	0	0	1
79	control	59	male	-	-	-	1	0	0	0	0	0	0	0
80	control	45	male	-	-	-	4	0	0	0	0	0	0	0
81	control	46	male	-	-	-	3	0	0	0	0	0	0	0
82	control	28	female	-	-	-	2	0	0	0	0	0	0	0
83	control	71	female	-	-	-	3	0	0	0	0	0	0	0
84	control	50	male	-	-	-	2	0	0	0	1	0	0	1
85	control	27	female	-	-	-	3	0	1	0	0	0	0	1
86	control	41	male	-	-	-	1	0	0	0	0	0	0	0
87	control	42	male	-	-	-	3	0	1	0	0	0	0	1
88	control	45	female	-	-	-	2	0	0	0	0	0	1	1
89	control	47	female	-	-	-	0	0	0	0	0	0	0	0
90	control	67	male	-	-	-	7	0	0	0	1	0	1	2
91	control	60	female	-	-	-	3	1	1	0	1	0	0	3
92	control	54	female	-	-	-	2	0	0	0	0	0	0	0
93	control	55	male	-	-	-	4	0	0	0	0	0	0	0
94	control	52	male	-	-	-	3	0	0	0	0	0	0	0
95	control	55	male	-	-	-	1	0	1	0	0	0	0	1
96	control	43	female	-	-	-	3	0	0	0	0	0	0	0
97	control	29	male	-	-	-	1	0	0	0	0	0	0	0
